# Supplementary material for: Skeletal Muscle Mitochondria Dysfunction in Genetic Neuromuscular Disorders with Cardiac Phenotype
Source: Int J Mol Sci. 2021 Jul 8;22(14):7349. doi: 10.3390/ijms22147349 (PMC8307986; doi:10.3390/ijms22147349)
Supplement: Supplementary file 1 [file ijms-22-07349-s001.zip]

Archive with 1 entries (1 files):
- ijms-1263082-supplementary.pdf
